# Supplementary material for: Assessing the suitability for Aedes albopictus and dengue transmission risk in China with a delay differential equation model
Source: PLoS Negl Trop Dis. 2021 Mar 26;15(3):e0009153. doi: 10.1371/journal.pntd.0009153 (PMC7996998; doi:10.1371/journal.pntd.0009153)
Supplement: S1 Data — (CSV) [file pntd.0009153.s001.csv]

County	P/A
澳门	1
巢湖市	1
九江县	1
苏州市	1
北京市	1
昌平县	1
大兴县	1
怀柔县	1
密云县	1
平谷县	1
顺义县	1
通县	1
延庆县	1
宝坻县	1
蓟县	1
静海县	1
宁河县	1
天津市	1
武清县	1
安国市	1
安平县	1
安新县	1
霸县	1
柏乡县	1
保定市	1
泊头市	1
博野县	1
沧县	1
沧州市	1
昌黎县	1
成安县	1
承德市	1
承德县	1
赤城县	0
崇礼县	0
磁县	1
大厂回族自治县	1
大城县	1
大名县	1
定兴县	1
定州市	1
东光县	1
肥乡县	1
丰南市	1
丰宁满族自治县	1
丰润县	1
抚宁县	1
阜城县	1
阜平县	1
高阳县	1
高邑县	1
沽源县	0
固安县	1
故城县	1
馆陶县	1
广平县	1
广宗县	1
海兴县	1
邯郸市	1
邯郸县	1
行唐县	1
河间市	1
衡水市	1
怀安县	0
怀来县	1
黄骅市	1
鸡泽县	1
冀县	1
晋州市	1
井陉县	1
景县	1
巨鹿县	1
康保县	0
宽城县	1
涞水县	1
涞源县	1
廊坊市	1
乐亭县	1
蠡县	1
临城县	1
临西县	1
临漳县	1
灵寿县	1
隆化县	1
隆尧县	1
卢龙县	1
鹿泉市	1
栾城县	1
滦南县	1
滦平县	1
滦县	1
满城县	1
孟村回族自治县	1
南宫市	1
南和县	1
南皮县	1
内丘县	1
宁晋县	1
平泉县	1
平山县	1
平乡县	1
迁安县	1
迁西县	1
秦皇岛市	1
青龙满族自治区	1
青县	1
清河县	1
清苑县	1
邱县	1
曲阳县	1
曲周县	1
饶阳县	1
任丘市	1
任县	1
容城县	1
三河市	1
沙河市	1
尚义县	0
涉县	1
深州市	1
石家庄市	1
市辖区(邯鄲市)	1
朔州市	1
肃宁县	1
唐海县	1
唐山市	1
唐县	1
万全县	0
万县	1
望都县	1
威县	1
围场县	1
蔚县	1
魏县	1
文安县	1
无极县	1
吴桥县	1
武安市	1
武强县	1
武邑县	1
献县	1
香河县	1
辛集市	1
新城县	1
新河县	1
新乐市	1
邢台市	1
邢台县	1
兴隆县	1
雄县	1
徐水县	1
宣化县	0
盐山县	1
阳原县	0
易县	1
永年县	1
永清县	1
玉田县	1
元氏县	1
赞皇县	1
枣强县	1
藻城市	1
张北县	0
张家口市	0
赵县	1
正定县	1
涿鹿县	1
涿州市	1
遵化县	1
安泽县	1
保德县	0
大谷县	1
大宁县	0
大同市	0
大同县	0
代县	0
定襄县	1
繁峙县	0
方山县	0
汾西县	1
汾阳县	0
浮山县	1
高平市	1
古县	1
广灵县	0
和顺县	1
河津县	1
河曲县	0
洪洞县	1
侯马市	1
壶关县	1
怀仁县	0
浑源县	0
霍州市	1
吉县	0
稷山县	1
绛县	1
交城县	0
交口县	0
介体县	1
晋城市	1
静乐县	0
岢岚县	0
岚县	0
离石县	0
黎城县	1
临汾市	1
临县	0
临猗县	1
灵丘县	1
灵石县	1
陵川县	1
柳林县	0
娄烦县	0
潞城市	1
孟县	1
宁武县	0
偏关县	0
平定县	1
平鲁区	0
平陆县	1
平顺县	1
平遥县	1
蒲县	0
祁县	1
沁水县	1
沁县	1
沁源县	1
清徐县	1
曲沃县	1
芮城县	1
山阴县	0
神池县	0
石楼县	0
市辖区（古交市）	0
寿阳县	1
朔州市	0
太原市	1
天镇县	0
屯留县	1
万荣县	1
文水县	1
闻喜县	1
五台县	1
五寨县	0
武乡县	1
昔阳县	1
隰县	0
夏县	1
乡宁县	0
襄汾县	1
襄垣县	1
孝义市	0
忻州市	0
新绛县	1
兴县	0
阳城县	1
阳高县	0
阳曲县	1
阳泉市	1
翼城县	1
应县	0
永和县	0
永济市	1
右玉县	0
榆次市	1
榆社县	1
垣曲县	1
原平县	0
运城市	1
长治市	1
长治县	1
长子县	1
中阳县	0
左权县	1
左云县	0
阿巴嘎旗	0
阿拉善右旗	0
阿拉善左旗	0
阿鲁科尔沁旗	0
阿荣旗	0
敖汉旗	0
巴林右旗	0
巴林左旗	0
包头市	0
察哈尔右翼后旗	0
察哈尔右翼前旗	0
察哈尔右翼中旗	0
陈巴尔虎旗	0
赤峰市	0
达尓罕茂明安联合	0
达拉特旗	0
磴口县	0
东胜市	0
东乌珠穆沁旗	0
多伦县	0
额尔古纳右旗	0
额尔古纳左旗	0
额济纳旗	0
鄂伦春自治旗	0
鄂托克旗	0
鄂托克前旗	0
鄂温克族自治旗	0
二连浩特市	0
丰镇县	0
固阳县	0
海拉尔市	0
杭锦后旗	0
杭锦旗	0
和林格尔县	0
呼和浩特市	0
化德县	0
霍林郭勒市	0
集宁市	0
喀喇沁旗	0
开鲁县	0
科尔沁右翼前旗	0
科尔沁右翼中旗	0
科尔沁左翼后旗	0
科尔沁左翼中旗	0
克什克腾旗	0
库伦旗	0
凉城县	0
林西县	0
临河市	0
满州里市	0
莫力达瓦达斡尔族	0
奈曼旗	0
宁城县	0
清水河县	0
商都县	0
四子王旗	0
苏尼特右旗	0
苏尼特左旗	0
太仆寺旗	0
通辽市	0
突泉县	0
土默特右旗	0
土默特左旗	0
托克托县	0
翁牛特旗	0
乌海市	0
乌拉特后旗	0
乌拉特前旗	0
乌拉特中旗	0
乌兰浩特市	0
乌审旗	0
五原县	0
武川县	0
西乌珠穆沁旗	0
锡林浩特市	0
镶黄旗	0
新巴尔虎右旗	0
新巴尔虎左旗	0
兴和县	0
牙克石市	0
伊金霍洛旗	0
扎赉特旗	0
扎兰屯市	0
扎鲁特旗	0
正蓝旗	0
正镶白旗	0
准格尔旗	0
卓资县	0
鞍山市	1
北票市	0
北镇满族自治县县	1
本溪满族自治县	0
本溪市	0
昌图县	0
朝阳市	1
朝阳县	1
大连市	1
大洼县	1
丹东市	1
灯塔县	1
东港市	1
法库县	0
风城满族自治县	1
抚顺市	0
抚顺县	0
阜新蒙古族自治县	0
阜新市	0
盖州市	1
海城市	1
黑山县	1
葫芦岛市	1
桓仁满族自治县	0
建昌市	1
建平县	0
锦州市	1
喀喇沁左翼蒙古族	1
开原市	0
康平县	0
宽甸满族自治县	0
辽阳市	1
辽阳县	1
辽阳县	1
辽中县	1
凌海市	1
凌源市	1
盘锦市	1
清河门区	0
清原满族自治县县	0
沈阳市	1
绥中县	1
台安县	1
铁法市	0
铁岭市	0
铁岭县	0
瓦房店市	1
西丰县	0
新宾满族自治县	0
新金县	1
新民县	1
兴城市	1
岫岩满族自治县	1
义县	1
营口市	1
营口市	1
彰武县	0
长海县	0
长海县	0
长海县	0
长海县	0
长海县	0
庄河市	1
安图县	0
白城市	0
大安市	0
德惠市	0
东丰县	0
东辽县	0
敦化市	0
扶余市	0
抚松县	0
公主岭市	0
和龙县	0
桦甸市	0
珲春市	0
辉南县	0
浑江市	0
吉林市	0
集安市	0
蛟河县	0
靖宇县	0
九台市	0
梨树县	0
辽源市	0
柳河县	0
龙井市	0
梅河口市	0
农安县	0
农安县	0
磐石县	0
前郭尔罗蒙古族自	0
乾安县	0
舒兰市	0
双辽县	0
四平市	0
洮南市	0
通化市	0
通化县	0
通榆县	0
图们市	0
汪清县	0
延吉市	0
伊通满族自治县	0
永吉县	0
榆树县	0
长白朝鲜族自治县	0
长春市	0
长岭县	0
镇赉县	0
阿城市	0
安达市	0
巴彦县	0
拜泉县	0
宝清县	0
北安市	0
宾县	0
勃利县	0
大庆市	0
德都县	0
东宁县	0
杜尔伯特蒙古族自	0
方正县	0
抚远县	0
富锦市	0
富裕县	0
甘南县	0
哈尔滨市	0
海林县	0
海伦县	0
鹤岗市	0
黑河市	0
呼兰县	0
呼玛县	0
虎林县	0
桦川县	0
桦南县	0
鸡东县	0
鸡西市	0
集贤县	0
佳木斯市	0
嘉荫县	0
克东县	0
克山县	0
兰西县	0
林甸县	0
林口县	0
龙江县	0
萝北县	0
密山市	0
明水县	0
漠河市	0
牡丹江市	0
木兰县	0
穆棱县	0
讷河县	0
嫩江县	0
宁安县	0
七台河市	0
齐齐哈尔市	0
青冈县	0
庆安县	0
饶河县	0
尚志市	0
双城市	0
双鸭山市	0
绥滨县	0
绥芬河市	0
绥化市	0
绥棱县	0
孙吴县	0
塔河县	0
泰米县	0
汤原县	0
铁力市	0
通河县	0
同江市	0
望奎县	0
五常县	0
五大连池市	0
逊克县	0
延寿县	0
伊春市	0
依安县	0
依兰县	0
友谊县	0
肇东市	0
肇源县	0
肇州县	0
崇明县	1
崇明県	1
奉贤县	1
金山县	1
南汇县	1
青浦县	1
上海市	1
松江县	1
宝应县	1
滨海县	1
常熟市	1
常州市	1
大丰县	1
丹徒县	1
丹阳市	1
东海县	1
东台市	1
丰县	1
阜宁县	1
赣榆县	1
高淳县	1
高邮县	1
灌南县	1
灌云县	1
海安县	1
海门市	1
洪泽县	1
淮安市	1
淮阴市	1
淮阴县	1
建湖县	1
江都县	1
江宁县	1
江浦县	1
江阴市	1
姜堰市	1
金坛县	1
靖江市	1
句容县	1
昆山市	1
溧水县	1
溧阳县	1
连云港市	1
涟水县	1
六合县	1
南京市	1
南通市	1
沛县	1
邳州市	1
启东市	1
如东县	1
如皋市	1
射阳县	1
市辖区(南通市)	1
沭阳县	1
泗洪县	1
泗阳县	1
苏州市	1
睢宁县	1
太苍县	1
泰兴县	1
泰州市	1
铜山县	1
无锡市	1
无锡县	1
吴江市	1
吴县市	1
武进县	1
响水县	1
新沂县	1
兴化市	1
宿迁市	1
宿迁市	1
盱眙县	1
徐州市	1
盐城市	1
扬中县	1
扬州市	1
仪征市	1
宜兴市	1
张家港市	1
镇江市	1
安吉县	1
苍南县	1
常山县	1
淳安县	1
慈溪市	1
岱山县	1
德清县	1
东阳市	1
奉化市	1
富阳县	1
海宁市	1
海盐县	1
杭州市	1
湖州市	1
嘉善县	1
嘉兴市	1
建德县	1
江山市	1
金华市	1
缙云县	1
景宁畲族	1
开化县	1
兰溪市	1
乐清县	1
丽水市	1
临安县	1
临海市	1
龙泉市	1
龙游县	1
宁波市	1
宁海县	1
瓯海县	1
磐安县	1
平湖县	1
平阳县	1
浦江县	1
青田县	1
庆元县	1
衢县	1
衢州市	1
瑞安市	1
三门县	1
上虞县	1
绍兴市	1
绍兴县	1
嵊泗县	1
嵊县	1
松阳县	1
遂昌县	1
台州市	1
泰顺县	1
天台县	1
桐庐县	1
桐乡县	1
温岭县	1
温州市	1
文成县	1
武义县	1
仙居县	1
象山县	1
箫山市	1
新昌县	1
义乌市	1
鄞县	1
永嘉县	1
永康市	1
余杭县	1
余姚市	1
玉环县	0
云和县	1
长兴县	1
舟山市	1
诸暨市	1
安庆市	1
蚌埠市	1
亳州市	1
巢湖市	1
滁州市	1
枞阳县	1
当涂县	1
砀山县	1
定远县	1
东至县	1
繁昌县	1
肥东县	1
肥西县	1
凤台县	1
凤阳县	1
阜南县	1
阜阳市	1
阜阳市	1
固镇县	1
广德县	1
贵池市	1
含山县	1
合肥市	1
和县	1
怀宁县	1
怀远县	1
淮北市	1
淮南市	1
黄山市	1
黄山市	1
霍丘县	1
霍山县	1
绩溪县	1
嘉山县	1
界首县	1
金寨县	1
泾县	1
旌德县	1
来安县	1
郎溪县	1
利辛县	1
临泉县	1
灵璧县	1
六安市	1
庐江县	1
马鞍山市	1
蒙城县	1
南陵县	1
宁国县	1
祁门县	1
潜山县	1
青阳县	1
全椒县	1
石台县	1
寿县	1
舒城县	1
泗县	1
濉溪县	1
太和县	1
太湖县	1
天长市	1
桐城县	1
铜陵市	1
铜陵县	1
望江县	1
涡阳县	1
无为县	1
芜湖市	1
芜湖县	1
五河县	1
歙县	1
萧县	1
休宁县	1
宿松县	1
宿州市	1
宿州市	1
宣州市	1
黟县	1
颖上县	1
岳西县	1
长丰县	1
安溪县	1
崇安县	1
大田县	1
德化县	1
福安县	1
福鼎市	1
福清市	1
福州市	1
古田县	1
光泽县	1
华安县	1
惠安县	1
建宁县	1
建瓯市	1
建阳县	1
将乐县	1
金门县	1
晋江市	1
连城县	1
连江县	1
龙海市	1
龙岩市	1
罗源县	1
闽侯县	1
闽清县	1
明溪县	1
南安县	1
南靖县	1
南平市	1
宁德市	1
宁化县	1
平和县	1
平潭县	1
屏南县	1
莆田市	1
莆田县	1
浦城县	1
清流县	1
泉州市	1
三明市	1
沙县	1
厦门市	1
上杭县	1
邵武市	1
石狮市	0
寿宁县	1
顺昌县	1
松溪县	1
泰宁县	1
同安县	1
武平县	1
霞浦县	1
仙游县	1
永安市	1
永春县	1
永定县	1
永泰县	1
尤溪县	1
云霄县	1
漳平县	1
漳浦县	1
漳州市	1
长乐市	1
长泰县	1
长汀县	1
诏安县	1
诏安县	1
柘荣县	1
政和县	1
周宁县	1
安福县	1
安义县	1
安远县	1
波阳县	1
崇仁县	1
崇义县	1
大余县	1
德安县	1
德兴县	1
定南县	1
东乡县	1
都昌县	1
分宜县	1
丰城市	1
奉新县	1
赣县	1
赣州市	1
高安市	1
广昌县	1
广丰县	1
贵溪县	1
横峰县	1
湖口县	1
会昌县	1
吉安市	1
吉安市	1
吉水县	1
金溪县	1
进贤县	1
井冈山市	1
景德镇市	1
靖安县	1
九江市	1
九江县	1
乐安县	1
乐平县	1
黎川县	1
莲花县	1
临川市	1
龙南县	1
南昌市	1
南昌县	1
南城县	1
南丰县	1
南康县	1
宁都县	1
宁冈县	1
彭泽县	1
萍乡市	1
铅山县	1
全南县	1
瑞昌县	1
瑞金县	1
上高县	1
上饶市	1
上饶县	1
上犹县	1
石城县	1
遂川县	1
泰和县	1
铜鼓县	1
万安县	1
万年县	1
万载县	1
武宁县	1
婺源县	1
峡江县	1
新干县	1
新建县	1
新建县	1
新余市	1
信丰县	1
星子县	1
兴国县	1
修水县	1
寻乌县	1
宜春市	1
宜丰县	1
宜黄县	1
弋阳县	1
鹰潭市	1
永丰县	1
永新县	1
永修县	1
于都县	1
余干县	1
余江县	1
玉山县	1
樟树市	1
资溪县	1
安丘市	1
滨州市	1
博兴县	1
苍山县	1
曹县	1
昌乐县	1
昌邑市	1
成武县	1
茌平县	1
单县	1
德州市	1
定陶县	1
东阿县	1
东明县	1
东平县	1
东营市	1
肥城县	1
费县	1
高密市	1
高青县	1
高唐县	1
冠县	1
广饶县	1
海阳县	1
菏泽市	1
桓台县	1
惠民县	1
即墨县	1
济南市	1
济宁市	1
济阳县	1
嘉祥县	1
胶南市	1
胶州市	1
金乡县	1
莒南县	1
莒县	1
巨野县	1
鄄城县	1
垦利县	1
莱芜市	1
莱西市	1
莱阳市	1
莱州市	1
乐陵市	1
利津县	1
梁山县	1
聊城市	1
临清市	1
临朐县	1
临沭县	1
临沂市	1
临邑县	1
陵县	1
龙口市	1
蒙阴县	1
牟平县	1
宁津县	1
宁阳县	1
蓬莱县	1
平度市	1
平邑县	1
平阴县	1
平原县	1
栖霞县	1
齐河县	1
青岛市	1
青島市	1
青州市	1
庆云县	1
曲阜市	1
日照市	1
容城市	1
乳山市	1
商河县	1
莘县	1
市辖区(东营市)	1
寿光县	1
泗水县	1
泰安市	1
郯城县	1
滕州市	1
威海市	1
微山县	1
潍坊市	1
文登市	1
汶上县	1
无棣县	1
五莲县	1
武城县	1
夏津县	1
新泰市	1
烟台市	1
兖州市	1
阳谷县	1
阳信县	1
沂南县	1
沂水县	1
沂源县	1
鱼台县	1
禹城县	1
郓城县	1
枣庄市	1
沾化县	1
章丘市	1
长清县	1
招远县	1
诸城市	1
淄博市	1
邹平县	1
邹县	1
安阳市	1
安阳县	1
宝丰县	1
博爱县	1
郸城县	1
登封县	1
邓州市	1
范县	1
方城县	1
封丘县	1
扶沟县	1
巩县	1
固始县	1
光山县	1
鹤壁市	1
滑县	1
淮滨县	1
淮阳县	1
潢川县	1
辉县市	1
获嘉县	1
济源市	1
郏县	1
焦作市	1
浚县	1
开封市	1
开封县	1
兰考县	1
林县	1
临颍县	1
灵宝市	1
卢氏县	1
鲁山县	1
鹿邑县	1
栾川县	1
罗山县	1
洛宁县	1
洛宁县	1
洛阳市	1
漯河市	1
孟津县	1
孟县	1
泌阳县	1
密县	1
渑池县	1
民权县	1
南乐县	1
南阳市	1
南阳市	1
南阳县	1
内黄县	1
内乡县	1
宁陵县	1
平顶山市	1
平舆县	1
濮阳市	1
濮阳县	1
淇县	1
杞县	1
沁阳县	1
清丰县	1
确山县	1
汝南县	1
汝阳市	1
汝阳县	1
汝州市	1
三门峡市	1
陕县	1
商城县	1
商丘市	1
商丘县	1
商水县	1
上蔡县	1
社旗县	1
沈丘县	1
睢县	1
遂平县	1
台前县	1
太康县	1
汤阴县	1
唐河县	1
通许市	1
桐柏县	1
卫辉市	1
尉氏县	1
温县	1
武陟县	1
舞阳市	1
西华县	1
西平县	1
西峡县	1
息县	1
淅川县	1
夏邑县	1
襄城县	1
项城县	1
新安县	1
新蔡县	1
新县	1
新乡市	1
新乡县	1
新野县	1
新郑县	1
信阳市	1
修武县	1
许昌市	1
许昌县	1
鄢陵县	1
延津县	1
郾城县	1
偃师市	1
叶县	1
伊川县	1
义马市	1
荥阳县	1
永城县	1
虞城县	1
禹州市	1
原阳市	1
长葛区	1
长垣县	1
柘城县	1
镇平县	1
正阳县	1
郑州市	1
中牟县	1
周口市	1
驻马店市	1
安陆市	1
巴东市	1
保康县	1
崇阳县	1
大悟县	1
大治市	1
丹江口市	1
当阳市	1
鄂州市	1
恩施市	1
房县	1
公安县	1
谷城县	1
广水市	1
汉川县	1
鹤蜂县	1
红安县	1
洪湖市	1
黄陂县	1
黄梅县	1
黄石市	1
黄州市	1
嘉鱼县	1
监利县	1
建始市	1
江陵县	1
京山县	1
荆门市	1
来凤县	1
老河口市	1
利川市	1
罗田县	1
麻城市	1
南漳县	1
蒲圻市	1
蕲春县	1
潜江市	1
沙市市	1
神农架林区	1
十堰市	1
石首市	1
松滋县	1
随州市	1
天门市	1
通城县	1
通山县	1
五峰土家族自治县	1
武汉市	1
武穴市	1
浠水县	1
仙桃市	1
咸丰县	1
咸宁市	1
襄樊市	1
襄阳县	1
孝感市	1
新洲县	1
兴山县	1
宣恩县	1
阳新县	1
宜昌市	1
宜昌县	1
宜城县	1
英山县	1
应城市	1
远安县	1
云梦县	1
郧西县	1
郧县	1
枣阳市	1
长阳土家族自治县	1
枝城市	1
枝江县	1
钟祥市	1
竹山县	1
竹溪县	1
秭归县	1
安化县	1
安仁县	1
安乡县	1
保靖县	1
茶陵县	1
常德市	1
常宁县	1
郴县	1
郴州市	1
辰溪县	1
城步苗族自治县	1
慈利县	1
大庸市	1
道县	1
东安县	1
洞口县	1
凤凰县	1
古丈县	1
桂东县	1
桂阳县	1
汉寿县	1
衡东县	1
衡南县	1
衡山县	1
衡阳市	1
衡阳县	1
洪江市	1
花垣县	1
华容县	1
怀化市	1
会同县	1
吉首市	1
嘉禾县	1
江华瑶族自治县	1
江永县	1
津市市	1
靖州苗族	1
蓝山县	1
耒阳市	1
冷水江市	1
冷水滩市	1
澧县	1
醴陵市	1
涟源市	1
临澧县	1
临武县	1
临湘市	1
陵县	1
浏阳县	1
龙山县	1
隆回县	1
娄底市	1
泸溪县	1
麻阳苗族自治县	1
汨罗市	1
南县	1
宁乡县	1
宁远县	1
平江县	1
祁东县	1
祁阳县	1
汝城县	1
桑植县	1
邵东县	1
邵阳市	1
邵阳县	1
石门县	1
双峰县	1
双牌县	1
绥宁县	1
桃江县	1
桃源县	1
通道侗族自治县	1
望城县	1
武冈市	1
湘潭市	1
湘潭县	1
湘乡市	1
湘阴县	1
新化县	1
新晃侗族	1
新宁县	1
新邵县	1
新田县	1
溆浦县	1
宜章县	1
益阳市	1
益阳县	1
永顺县	1
永兴县	1
永州市	1
攸县	1
沅江市	1
沅陵县	1
岳阳市	1
岳阳县	1
长沙市	1
长沙县	1
芷江侗族	1
株洲市	1
株洲县	1
资兴市	1
宝安县	1
博罗县	1
潮阳县	1
潮州市	1
澄海市	1
从化县	1
大埔县	1
德庆县	1
电白县	1
东莞市	1
斗门县	1
恩平县	1
番禺市	1
丰顺县	1
封开县	1
佛冈区	1
佛山市	1
高明市	1
高要市	1
高州县	1
广宁县	1
广州市	1
海丰县	1
海康县	1
和平县	1
河源市	1
鹤山市	1
花都市	1
化州县	1
怀集县	1
惠东县	1
惠来县	1
惠阳县	1
惠州市	1
江门市	1
蕉岭县	1
揭西县	1
揭阳县	1
开平县	1
乐昌县	1
连南瑶族自治县	1
连平县	1
连山壮族自治县	1
连州市	1
廉江县	1
龙川县	1
龙门县	1
陆丰县	1
罗定市	1
茂名市	1
梅州市	1
南澳县	1
南海县	1
南雄县	1
平远县	1
普宁县	1
清新县	1
清远市	1
曲江县	1
饶平县	1
仁化县	1
乳源瑶族自治县	1
三水县	1
汕头市	1
韶关市	1
深圳市	1
始兴县	1
顺德县	1
四会市	1
遂溪县	1
台山县	1
翁源县	1
吴川市	1
五华县	1
新丰县	1
新会市	1
新兴县	1
信宜县	1
兴宁县	1
徐闻县	1
阳春县	1
阳山县	1
阳西县	1
英德市	1
郁南县	1
云浮市	1
增城市	1
湛江市	1
肇庆市	1
中山市	1
珠海市	1
紫金县	1
巴马瑶族自治县	1
百色市	1
北海市	1
北流市	1
宾阳县	1
博白县	1
苍梧县	1
岑溪县	1
崇左县	1
大化瑶族自治县	1
大新县	1
德保县	1
东兰县	1
都安瑶族自治县	1
防城港市	1
凤山县	1
扶绥县	1
富川瑶族自治县	1
恭城瑶族自治县	1
灌阳县	1
贵港市	1
桂林市	1
桂平市	1
合浦县	1
合山市	1
河池市	1
贺州市	1
横县	1
环江毛南族自治县	1
金秀瑶族自治县	1
靖西县	1
来宾县	1
乐业县	1
荔浦县	1
临桂县	1
灵川县	1
灵山县	1
凌云县	1
柳城县	1
柳江县	1
柳州市	1
龙胜各族自治县	1
龙州县	1
隆安县	1
隆林各族自治县	1
陆川县	1
鹿寨县	1
罗城仫佬族自治县	1
马山县	1
蒙山县	1
那坡县	1
南丹县	1
南宁市	1
宁明县	1
平果县	1
平乐县	1
平南县	1
凭祥市	1
浦北县	1
钦州市	1
全州县	1
容县	1
融安县	1
融水苗族自治县	1
三江侗族	1
上林县	1
上思县	1
天等县	1
天峨县	1
田东县	1
田林县	1
田阳县	1
梧州市	1
武鸣县	1
武宣县	1
西林县	1
象州县	1
忻城县	1
兴安县	1
阳朔县	1
宜山县	1
邕宁县	1
永福县	1
玉林市	1
昭平县	1
昭平县	1
钟山县	1
资源县	1
白沙黎族自治县	1
保亭黎族苗族自治	1
昌江黎族自治县	1
澄迈县	1
儋州市	1
定安县	1
东方黎族自治县	1
海口市	1
乐东黎族自治县	1
临高县	1
陵水黎族苗族自治	1
琼海市	1
琼山市	1
琼中黎族自治县	1
三亚市	1
屯昌县	1
万宁县	1
文昌县	1
阿坝县	0
安县	1
安岳县	1
巴塘县	0
巴县	1
巴中县	1
白玉县	0
宝兴县	0
北川县	1
璧山县	1
布拖县	1
苍溪县	1
成都市	1
城口县	1
达川市	1
达县	1
大邑县	1
大竹县	1
丹巴县	0
丹棱县	1
道孚县	0
稻城县	0
得荣县	0
德昌县	1
德格县	0
德阳市	1
垫江县	1
都江堰市	1
峨边彝族自治县	1
峨眉山市	1
富顺县	1
甘洛县	1
甘孜县	0
高县	1
珙县	1
古蔺县	1
广安县	1
广汉市	1
广元市	1
汉源县	0
合江县	1
黑水县	0
红原县	0
洪雅县	1
华蓥市	1
会东县	1
会理县	1
夹江县	1
犍为县	1
简阳县	1
剑阁县	1
江安县	1
江油市	1
金川县	0
金口河区	1
金堂县	1
金阳县	1
井研县	1
九龙县	0
筠连县	1
开江县	1
康定县	0
阆中县	1
乐山市	1
乐至县	1
雷波县	1
理塘县	0
理县	0
邻水县	1
隆昌县	1
芦山县	0
炉霍县	0
泸定县	0
泸县	1
泸州市	1
马边彝族自治县	1
马尔康县	0
茂县	0
眉山县	1
美姑县	1
米易县	1
绵阳市	1
绵竹县	1
冕宁县	0
名山县	1
木里藏族自治县	0
沐川县	1
纳溪县	1
南部县	1
南充县	1
南江县	1
南坪县	0
南溪县	1
内江市	1
宁南县	1
攀枝花市	1
彭山县	1
彭州市	1
蓬安县	1
蓬溪县	1
郫县	1
平昌县	1
平武县	1
屏山县	1
蒲江县	1
普格县	1
青川县	1
青神县	1
邛崃县	1
渠县	1
壤塘县	0
仁寿县	1
荣经县	0
荣县	1
若尔盖县	0
三台县	1
色达县	0
射洪县	1
什邡县	1
石棉县	0
石渠县	0
双流县	1
松潘县	0
遂宁县	1
天全县	0
通江县	1
万源县	1
旺苍县	1
威远县	1
温江县	1
汶川县	0
武胜县	1
西昌市	1
西充县	1
喜德县	1
乡城县	0
小金县	0
新都县	1
新津县	1
新龙县	0
兴文县	1
叙永县	1
宣汉县	1
雅安市	1
雅江县	0
盐边县	1
盐亭县	1
盐源县	1
仪陇县	1
宜宾市	1
宜宾县	1
营山县	1
岳池县	1
越西县	1
长宁县	1
昭觉县	1
中江县	1
重庆市	1
资阳市	1
资中县	1
梓潼县	1
自贡市	1
安龙县	1
安顺县	1
毕节市	1
册亨县	1
岑巩县	1
赤水县	1
从江县	1
大方县	1
丹寨县	1
道真仡栳	1
德江县	1
都匀市	1
独山县	1
凤冈县	1
福泉县	1
关岭布依族苗族自	1
贵定县	1
贵阳市	1
赫章县	1
黄平县	1
惠水县	1
剑河县	1
江口县	1
金沙县	1
锦屏县	1
开阳县	1
凯里市	1
雷山县	1
黎平县	1
荔波县	1
六盘水市	1
六枝特区	1
龙里县	1
罗甸县	1
麻江县	1
湄潭县	1
纳雍县	1
盘县特区	1
平坝县	1
平塘县	1
普安县	1
普定县	1
黔西县	1
清镇市	1
晴隆县	1
仁怀县	1
榕江县	1
三都水族自治县	1
三穗县	1
施秉县	1
石阡县	1
水城县	1
思南县	1
松桃苗族	1
绥阳县	1
台江县	1
天柱县	1
桐梓县	1
铜仁市	1
万山特区	1
望谟县	1
威宁彝族回族苗族	1
瓮安县	1
务川仡佬	1
息烽县	1
习水县	1
兴仁县	1
兴义市	1
修文县	1
沿河土家族自治县	1
印江土家族苗族自	1
余庆县	1
玉屏侗族	1
长顺县	1
贞丰县	1
镇宁布依族苗族自	1
镇远县	1
正安县	1
织金县	1
紫云苗族布依族自	1
遵义市	1
遵义县	1
安宁县	1
保山市	1
宾川县	1
沧源佤族自治县	1
昌宁市	1
呈贡县	1
澄江县	1
楚雄市	1
大关县	1
大理市	1
大姚县	1
德钦县	1
东川市	1
峨山彝族自治县	1
洱源县	1
凤庆县	1
福贡县	1
富民县	1
富宁县	1
富源县	1
个旧市	1
耿马傣族佤族自治	1
贡山独龙族怒族自	1
广南县	1
河口瑶族自治县	1
鹤庆县	1
红河县	1
华宁县	1
华坪县	1
会泽县	1
建水县	1
剑川县	1
江城哈尼族彝族自	1
江川县	1
金瓶苗族瑶族自治	1
晋宁县	1
景东彝族自治县	1
景谷傣族彝族自治	1
景洪市	1
开远市	1
昆明市	1
兰坪白族普米族自	1
澜沧拉祜族自治县	1
丽江纳西族自治县	1
梁河县	1
临沧县	1
龙陵县	1
陇川县	1
泸水县	1
泸西县	1
鲁甸市	1
陆良县	1
禄丰县	1
禄劝彝族苗族自治	1
路南彝族自治县	1
潞西县	1
罗平县	1
绿春县	1
麻栗坡县	1
马关县	1
马龙县	1
蒙自县	1
勐海县	1
勐腊县	1
孟连傣族拉古族自	1
弥渡县	1
弥勒县	1
墨江哈尼族自治县	1
牟定县	1
南华县	1
南涧彝族自治县	1
宁蒗彝族自治县	1
屏边苗族自治县	1
普洱洽尼族彝族自	1
巧家县	1
丘北县	1
曲靖市	1
瑞丽县	1
师宗县	1
施甸县	1
石屏县	1
双柏县	1
双江拉祜族佤族布	1
水富县	1
思茅县	1
嵩明县	1
绥江县	1
腾冲县	1
通海县	1
畹町市	1
威信县	1
巍山彝族回族自治	1
维西僳僳族自治县	1
文山县	1
武定县	1
西畴县	1
西盟佤族自治县	1
祥云县	1
新平彝族傣族自治	1
宣威市	1
寻甸回族彝族自治	1
盐津县	1
砚山县	1
漾濞彝族自治县	1
姚安县	1
宜良县	1
彝良县	1
易门县	1
盈江县	1
永德县	1
永平县	1
永仁县	1
永善县	1
永胜县	1
玉溪市	1
元江哈尼族彝族傣	1
元谋县	1
元阳县	1
云龙县	1
云县	1
昭通市	1
镇康县	1
镇雄县	1
镇沅县	1
中甸县	1
安多县	0
昂仁县	0
八宿县	0
巴青县	0
白朗县	0
班戈县	0
比如县	0
碧土县	1
边坝县	0
波密县	0
察雅县	0
察隅县	1
昌都县	0
措美县	1
措勤县	0
错那县	1
达孜县	0
当雄县	0
丁青县	0
定结县	0
定日县	0
堆龙德庆县	0
噶尔县	0
改则县	0
岗巴县	0
革吉县	0
工布江达县	0
贡嘎县	0
贡觉县	0
吉隆县	0
加查县	0
嘉黎县	0
江达县	0
江孜县	0
康马县	1
拉萨市	0
拉孜县	0
朗县	1
浪卡子县	1
类乌齐县	0
林芝县	0
林周县	0
隆格尔县	0
隆子县	1
洛隆县	0
洛扎县	1
芒康县	0
米林县	0
墨脱县	1
墨竹工卡	0
那曲县	0
乃东县	0
南木林县	0
尼玛县	0
尼木县	0
聂拉木县	0
聂荣县	0
普兰县	0
琼结县	0
曲水县	0
曲松县	0
仁布县	0
日喀则市	0
日土县	0
萨嘎县	0
[truncated: 393 more rows]
