# Supplementary material for: Assessing the suitability for Aedes albopictus and dengue transmission risk in China with a delay differential equation model
Source: PLoS Negl Trop Dis. 2021 Mar 26;15(3):e0009153. doi: 10.1371/journal.pntd.0009153 (PMC7996998; doi:10.1371/journal.pntd.0009153)
Supplement: S2 Data — (CSV) [file pntd.0009153.s002.csv]

Year	Month	District	BI
2006	3	Yuexiu District	0
2006	3	Liwan District	0.58
2006	3	Haizhu District	2.8
2006	3	Tianhe District	0
2006	3	Baiyun District	4
2006	3	Huangpu District	0
2006	3	Luogang District	5.1
2006	4	Yuexiu District	3
2006	4	Liwan District	3
2006	4	Haizhu District	2.13
2006	4	Tianhe District	10
2006	4	Baiyun District	1.69
2006	4	Huangpu District	18
2006	4	Luogang District	5
2006	5	Yuexiu District	10.67
2006	5	Liwan District	7.27
2006	5	Haizhu District	0.61
2006	5	Tianhe District	2
2006	5	Baiyun District	0.95
2006	5	Huangpu District	22.88
2006	5	Luogang District	0
2006	6	Yuexiu District	5.71
2006	6	Liwan District	4.38
2006	6	Haizhu District	3.85
2006	6	Tianhe District	3
2006	6	Baiyun District	9
2006	6	Huangpu District	4.17
2006	7	Yuexiu District	3.15
2006	7	Liwan District	7.98
2006	7	Haizhu District	3.18
2006	7	Tianhe District	1.9
2006	7	Baiyun District	3
2006	7	Huangpu District	10
2006	8	Yuexiu District	10.41
2006	8	Liwan District	0.97
2006	8	Haizhu District	8.66
2006	8	Tianhe District	1.92
2006	8	Baiyun District	9
2006	8	Huangpu District	14.63
2006	8	Luogang District	18.33
2006	8	Huadu District	4
2006	8	Zengcheng City	17.5
2006	9	Yuexiu District	6.4
2006	9	Liwan District	9.93
2006	9	Haizhu District	5.47
2006	9	Tianhe District	5.59
2006	9	Baiyun District	7.34
2006	9	Huangpu District	8.82
2006	9	Luogang District	0
2006	9	Panyu District	6.85
2006	9	Huadu District	0
2006	9	Zengcheng City	27.27
2006	9	Conghua City	7.84
2006	10	Yuexiu District	3.64
2006	10	Liwan District	7.84
2006	10	Haizhu District	2.42
2006	10	Tianhe District	3.58
2006	10	Baiyun District	2.89
2006	10	Huangpu District	2
2006	10	Luogang District	0
2006	10	Panyu District	0
2006	10	Huadu District	0
2006	10	Zengcheng City	0
2006	10	Conghua City	0
2007	1	Yuexiu District	0.35
2007	1	Liwan District	0
2007	1	Haizhu District	1.25
2007	1	Tianhe District	1
2007	1	Baiyun District	0
2007	1	Huangpu District	0
2007	2	Yuexiu District	0
2007	2	Liwan District	0
2007	2	Haizhu District	1.97
2007	2	Tianhe District	2.71
2007	2	Baiyun District	0
2007	2	Huangpu District	0
2007	3	Yuexiu District	2.71
2007	3	Liwan District	0.92
2007	3	Haizhu District	2.77
2007	3	Tianhe District	0
2007	3	Baiyun District	2.6
2007	3	Huangpu District	7.5
2007	3	Panyu District	7
2007	3	Conghua City	5
2007	4	Yuexiu District	5.97
2007	4	Liwan District	0.92
2007	4	Haizhu District	1.2
2007	4	Tianhe District	0
2007	4	Baiyun District	3.83
2007	4	Huangpu District	4.29
2007	4	Panyu District	5.63
2007	4	Conghua City	10
2007	5	Yuexiu District	4.85
2007	5	Liwan District	4.17
2007	5	Haizhu District	2.82
2007	5	Tianhe District	0
2007	5	Baiyun District	5.5
2007	5	Huangpu District	10.91
2007	5	Panyu District	17.61
2007	6	Yuexiu District	3.38
2007	6	Liwan District	6.64
2007	6	Haizhu District	4.75
2007	6	Tianhe District	2
2007	6	Baiyun District	5.36
2007	6	Huangpu District	10.45
2007	6	Panyu District	22.62
2007	6	Huadu District	0
2007	7	Yuexiu District	4.61
2007	7	Liwan District	6.39
2007	7	Haizhu District	3.75
2007	7	Tianhe District	5.83
2007	7	Baiyun District	3.63
2007	7	Huangpu District	7.5
2007	7	Panyu District	33
2007	7	Huadu District	12
2007	8	Yuexiu District	8.86
2007	8	Liwan District	9.43
2007	8	Haizhu District	4.858
2007	8	Tianhe District	2.86
2007	8	Baiyun District	4.4
2007	8	Huangpu District	4
2007	8	Panyu District	23
2007	8	Huadu District	11
2007	9	Yuexiu District	4.91
2007	9	Liwan District	14.06
2007	9	Haizhu District	2.76
2007	9	Tianhe District	0
2007	9	Baiyun District	3.9
2007	9	Huangpu District	4.17
2007	9	Panyu District	22.22
2007	9	Huadu District	8
2007	10	Yuexiu District	2.07
2007	10	Liwan District	11.29
2007	10	Haizhu District	3.7
2007	10	Tianhe District	0
2007	10	Baiyun District	3.2
2007	10	Huangpu District	3
2007	10	Panyu District	11.3
2007	10	Huadu District	7
2007	11	Yuexiu District	2.55
2007	11	Liwan District	0
2007	11	Haizhu District	3.6
2007	11	Tianhe District	1
2007	11	Baiyun District	3.43
2007	11	Huangpu District	5
2007	11	Huadu District	8
2007	12	Yuexiu District	0
2007	12	Liwan District	0
2007	12	Haizhu District	1.7
2007	12	Tianhe District	0
2007	12	Baiyun District	1.79
2008	1	Yuexiu District	0
2008	1	Liwan District	0
2008	1	Haizhu District	2.39
2008	1	Tianhe District	0
2008	1	Huangpu District	0
2008	2	Yuexiu District	0
2008	2	Liwan District	0
2008	2	Haizhu District	1.69
2008	2	Tianhe District	0
2008	2	Huangpu District	0
2008	3	Yuexiu District	0
2008	3	Liwan District	0
2008	3	Haizhu District	0
2008	3	Tianhe District	0.33
2008	3	Baiyun District	4.13
2008	3	Huangpu District	0
2008	3	Panyu District	0.63
2008	4	Yuexiu District	2.49
2008	4	Liwan District	1.81
2008	4	Haizhu District	1.47
2008	4	Tianhe District	0.48
2008	4	Baiyun District	1.88
2008	4	Huangpu District	1
2008	4	Panyu District	5.71
2008	5	Yuexiu District	5.49
2008	5	Liwan District	3.85
2008	5	Haizhu District	4.12
2008	5	Tianhe District	1.37
2008	5	Baiyun District	4.18
2008	5	Huangpu District	6.33
2008	5	Panyu District	53.75
2008	6	Yuexiu District	3.37
2008	6	Liwan District	25
2008	6	Haizhu District	1362
2008	6	Tianhe District	2.57
2008	6	Baiyun District	4.43
2008	6	Huangpu District	13
2008	7	Yuexiu District	3.43
2008	7	Liwan District	23.53
2008	7	Haizhu District	4.75
2008	7	Tianhe District	2.38
2008	7	Baiyun District	4.46
2008	7	Huangpu District	9
2008	7	Panyu District	14.9
2008	7	Huadu District	13.27
2008	8	Yuexiu District	4.22
2008	8	Liwan District	6.32
2008	8	Haizhu District	4.72
2008	8	Tianhe District	2.57
2008	8	Baiyun District	2.89
2008	8	Huangpu District	12.31
2008	8	Panyu District	36.87
2008	8	Huadu District	8.61
2008	9	Yuexiu District	0
2008	9	Liwan District	5.99
2008	9	Haizhu District	3.47
2008	9	Tianhe District	1.79
2008	9	Baiyun District	1.81
2008	9	Huangpu District	7.34
2008	9	Panyu District	18.27
2008	9	Huadu District	7.6
2008	10	Yuexiu District	5.97
2008	10	Liwan District	1.65
2008	10	Haizhu District	4.26
2008	10	Tianhe District	1
2008	10	Baiyun District	0.7
2008	10	Huangpu District	8
2008	10	Panyu District	10.89
2008	10	Huadu District	10.64
2008	11	Yuexiu District	0.71
2008	11	Liwan District	3.52
2008	11	Haizhu District	4.39
2008	11	Tianhe District	0.67
2008	11	Baiyun District	1.59
2008	11	Huangpu District	5
2008	11	Huadu District	12.17
2008	12	Yuexiu District	4.09
2008	12	Liwan District	1.07
2008	12	Haizhu District	3.87
2008	12	Tianhe District	0.1
2008	12	Baiyun District	0.91
2008	12	Huangpu District	5.83
2008	12	Huadu District	2.2
2009	1	Yuexiu District	0.37
2009	1	Liwan District	0
2009	1	Haizhu District	0.32
2009	1	Tianhe District	0
2009	1	Baiyun District	0.5
2009	1	Huangpu District	0.98
2009	1	Huadu District	2.76
2009	2	Yuexiu District	0.61
2009	2	Liwan District	0
2009	2	Haizhu District	0.33
2009	2	Tianhe District	0
2009	2	Baiyun District	0.88
2009	2	Huangpu District	0
2009	2	Panyu District	3
2009	2	Huadu District	4.82
2009	3	Yuexiu District	2.55
2009	3	Liwan District	0.94
2009	3	Haizhu District	1.04
2009	3	Tianhe District	0.4
2009	3	Baiyun District	3.02
2009	3	Huangpu District	0
2009	3	Panyu District	8
2009	3	Huadu District	8
2009	9	Yuexiu District	5.02
2009	9	Liwan District	4.1
2009	9	Haizhu District	5.33
2009	9	Tianhe District	3.01
2009	9	Baiyun District	4.58
2009	9	Huangpu District	1.9
2009	9	Panyu District	17
2009	9	Huadu District	5.28
2009	9	Zengcheng City	2
2009	10	Yuexiu District	5.73
2009	10	Liwan District	3.96
2009	10	Haizhu District	3.27
2009	10	Tianhe District	1.49
2009	10	Baiyun District	3.77
2009	10	Huangpu District	9.52
2009	10	Panyu District	6
2009	10	Huadu District	4.98
2009	10	Zengcheng City	2
2009	10	Conghua City	0
2009	11	Yuexiu District	1.83
2009	11	Liwan District	2.61
2009	11	Haizhu District	2.09
2009	11	Tianhe District	1.32
2009	11	Baiyun District	0.79
2009	11	Huangpu District	0.633
2009	11	Panyu District	3
2009	11	Huadu District	4.64
2009	11	Luogang District	0
2009	11	Zengcheng City	2
2009	11	Conghua City	1.69
2009	12	Yuexiu District	0.81
2009	12	Liwan District	0
2009	12	Haizhu District	2.44
2009	12	Tianhe District	3.75
2009	12	Baiyun District	1.67
2009	12	Huangpu District	0
2009	12	Panyu District	1
2009	12	Huadu District	4.69
2009	12	Luogang District	0
2009	12	Zengcheng City	0
2009	12	Conghua City	0
2010	1	Yuexiu District	0
2010	1	Liwan District	0
2010	1	Haizhu District	1.69
2010	1	Tianhe District	0.69
2010	1	Baiyun District	0.77
2010	1	Huangpu District	0
2010	1	Panyu District	4
2010	1	Huadu District	4.69
2010	1	Luogang District	0
2010	1	Zengcheng City	0
2010	1	Conghua City	0
2010	2	Yuexiu District	0
2010	2	Liwan District	0
2010	2	Haizhu District	0.79
2010	2	Tianhe District	1.57
2010	2	Baiyun District	0.96
2010	2	Huangpu District	0
2010	2	Panyu District	8
2010	2	Huadu District	4.09
2010	2	Luogang District	0
2010	2	Zengcheng City	0
2010	2	Conghua City	0
2010	3	Yuexiu District	1.82
2010	3	Liwan District	4.58
2010	3	Haizhu District	1.67
2010	3	Tianhe District	1.02
2010	3	Baiyun District	1.46
2010	3	Huangpu District	0
2010	3	Panyu District	8
2010	3	Huadu District	4.33
2010	3	Luogang District	0
2010	3	Zengcheng City	0
2010	3	Conghua City	0
2010	4	Yuexiu District	1.89
2010	4	Liwan District	0
2010	4	Haizhu District	0.83
2010	4	Tianhe District	2.06
2010	4	Baiyun District	1.51
2010	4	Huangpu District	5.56
2010	4	Panyu District	11
2010	4	Huadu District	5.31
2010	4	Luogang District	0
2010	4	Zengcheng City	1
2010	4	Conghua City	0
2010	5	Yuexiu District	4.76
2010	5	Liwan District	8.71
2010	5	Haizhu District	5.1
2010	5	Tianhe District	2.11
2010	5	Baiyun District	2.8
2010	5	Huangpu District	8.83
2010	5	Panyu District	6.67
2010	5	Huadu District	6.31
2010	5	Luogang District	0
2010	5	Zengcheng City	18
2010	5	Conghua City	0
2010	6	Yuexiu District	12.5
2010	6	Liwan District	5.08
2010	6	Haizhu District	2.69
2010	6	Tianhe District	2.48
2010	6	Baiyun District	2.59
2010	6	Huangpu District	10
2010	6	Panyu District	11
2010	6	Huadu District	6.54
2010	6	Luogang District	0
2010	6	Zengcheng City	4.9
2010	6	Conghua City	0
2010	7	Yuexiu District	9.85
2010	7	Liwan District	13.87
2010	7	Haizhu District	8.29
2010	7	Tianhe District	2.57
2010	7	Baiyun District	2.19
2010	7	Huangpu District	10.67
2010	7	Panyu District	22.98
2010	7	Huadu District	5.28
2010	7	Luogang District	0
2010	7	Zengcheng City	7
2010	7	Conghua City	0
2010	8	Yuexiu District	10.58
2010	8	Liwan District	4.25
2010	8	Haizhu District	4.58
2010	8	Tianhe District	1.29
2010	8	Baiyun District	5.58
2010	8	Huangpu District	9.67
2010	8	Panyu District	11
2010	8	Huadu District	8.18
2010	8	Luogang District	0
2010	8	Zengcheng City	4.72
2010	8	Conghua City	0
2010	9	Yuexiu District	2.84
2010	9	Liwan District	6.31
2010	9	Haizhu District	3.97
2010	9	Tianhe District	2.48
2010	9	Baiyun District	3.15
2010	9	Huangpu District	7.29
2010	9	Panyu District	6
2010	9	Huadu District	6.21
2010	9	Luogang District	0
2010	9	Zengcheng City	6.67
2010	9	Conghua City	0
2010	10	Yuexiu District	12.25
2010	10	Liwan District	7.11
2010	10	Haizhu District	5.26
2010	10	Tianhe District	1.5
2010	10	Baiyun District	4.07
2010	10	Huangpu District	5.57
2010	10	Panyu District	7
2010	10	Huadu District	4.28
2010	10	Luogang District	0
2010	10	Zengcheng City	0
2010	10	Conghua City	6.67
2010	11	Yuexiu District	3.6
2010	11	Liwan District	2.67
2010	11	Haizhu District	5.26
2010	11	Tianhe District	0.95
2010	11	Baiyun District	3.89
2010	11	Huangpu District	3.57
2010	11	Panyu District	0
2010	11	Huadu District	4.05
2010	11	Luogang District	0
2010	12	Yuexiu District	2.94
2010	12	Liwan District	0.88
2010	12	Haizhu District	1.49
2010	12	Tianhe District	0.78
2010	12	Baiyun District	2.41
2010	12	Huangpu District	1.93
2010	12	Panyu District	9
2010	12	Huadu District	4.06
2011	1	Yuexiu District	5.5
2011	1	Liwan District	0
2011	1	Haizhu District	0.33
2011	1	Tianhe District	0.35
2011	1	Baiyun District	0.6
2011	1	Huangpu District	0.83
2011	2	Yuexiu District	0.68
2011	2	Liwan District	0
2011	2	Haizhu District	0.4
2011	2	Tianhe District	0.66
2011	2	Baiyun District	0.94
2011	2	Huangpu District	0
2011	2	Panyu District	6
2011	2	Huadu District	4.69
2011	3	Yuexiu District	0.19
2011	3	Liwan District	2.16
2011	3	Haizhu District	0.93
2011	3	Tianhe District	0.73
2011	3	Baiyun District	1.8
2011	3	Huangpu District	0.46
2011	3	Panyu District	4
2011	3	Huadu District	4
2011	4	Yuexiu District	1.71
2011	4	Liwan District	3.42
2011	4	Haizhu District	1.87
2011	4	Tianhe District	0.99
2011	4	Baiyun District	3.14
2011	4	Huangpu District	2.91
2011	4	Panyu District	2
2011	4	Huadu District	6.53
2011	4	Nansha District	28
2011	4	Zengcheng City	5.94
2011	5	Yuexiu District	3.3
2011	5	Liwan District	1.92
2011	5	Haizhu District	1.29
2011	5	Tianhe District	1.82
2011	5	Baiyun District	3.54
2011	5	Huangpu District	6.21
2011	5	Panyu District	8.56
2011	5	Huadu District	6.83
2011	5	Nansha District	12
2011	5	Zengcheng City	5.83
2011	6	Yuexiu District	5.99
2011	6	Liwan District	2.94
2011	6	Haizhu District	5.12
2011	6	Tianhe District	2.03
2011	6	Baiyun District	4.09
2011	6	Huangpu District	4.83
2011	6	Panyu District	17
2011	6	Huadu District	7.98
2011	6	Nansha District	35
2011	6	Zengcheng City	4.63
2011	7	Yuexiu District	1.26
2011	7	Liwan District	0
2011	7	Haizhu District	7.76
2011	7	Tianhe District	2.46
2011	7	Baiyun District	3.56
2011	7	Huangpu District	3.83
2011	7	Panyu District	15
2011	7	Huadu District	9.56
2011	7	Nansha District	52
2011	7	Luogang District	2
2011	7	Zengcheng City	0.98
2011	7	Conghua City	15
2011	8	Yuexiu District	4.89
2011	8	Liwan District	1.43
2011	8	Haizhu District	5.2
2011	8	Tianhe District	1.62
2011	8	Baiyun District	4.47
2011	8	Huangpu District	2.72
2011	8	Panyu District	15
2011	8	Huadu District	8.52
2011	8	Nansha District	26
2011	8	Luogang District	1
2011	8	Zengcheng City	1.92
2011	8	Conghua City	4
2011	9	Yuexiu District	10.65
2011	9	Liwan District	8.98
2011	9	Haizhu District	4.24
2011	9	Tianhe District	1.91
2011	9	Baiyun District	3.53
2011	9	Huangpu District	2.55
2011	9	Panyu District	10
2011	9	Huadu District	2.63
2011	9	Nansha District	16
2011	9	Luogang District	1
2011	9	Zengcheng City	1.98
2011	9	Conghua City	6
2011	10	Yuexiu District	8.78
2011	10	Liwan District	4.5
2011	10	Haizhu District	5.3
2011	10	Tianhe District	1.54
2011	10	Baiyun District	2.63
2011	10	Huangpu District	1.45
2011	10	Panyu District	10
2011	10	Huadu District	6.41
2011	10	Nansha District	9
2011	10	Luogang District	2
2011	10	Zengcheng City	0.97
2011	10	Conghua City	1
2011	11	Yuexiu District	3.37
2011	11	Liwan District	3.55
2011	11	Haizhu District	2.05
2011	11	Tianhe District	2.2
2011	11	Baiyun District	4
2011	11	Huangpu District	2
2011	11	Panyu District	7.86
2011	11	Huadu District	3.52
2011	11	Nansha District	17
2011	11	Luogang District	1
2011	11	Zengcheng City	1.96
2011	11	Conghua City	6
2011	12	Yuexiu District	2.61
2011	12	Liwan District	0
2011	12	Haizhu District	1.47
2011	12	Tianhe District	1.12
2011	12	Baiyun District	1.32
2011	12	Huangpu District	1.82
2011	12	Panyu District	6
2011	12	Huadu District	2.16
2011	12	Nansha District	2
2011	12	Luogang District	0
2011	12	Zengcheng City	0
2011	12	Conghua City	1
2012	1	Yuexiu District	0.47
2012	1	Liwan District	0
2012	1	Haizhu District	6.54
2012	1	Tianhe District	0
2012	1	Baiyun District	1.82
2012	1	Huangpu District	0.18
2012	1	Panyu District	1
2012	1	Huadu District	2.43
2012	1	Nansha District	9
2012	1	Luogang District	2
2012	1	Zengcheng City	0
2012	1	Conghua City	0
2012	2	Yuexiu District	1.08
2012	2	Liwan District	0.41
2012	2	Haizhu District	1.36
2012	2	Tianhe District	0
2012	2	Baiyun District	1.39
2012	2	Huangpu District	0.53
2012	2	Panyu District	1
2012	2	Huadu District	2.42
2012	2	Nansha District	15
2012	2	Luogang District	0
2012	2	Zengcheng City	0.98
2012	2	Conghua City	4
2012	3	Yuexiu District	0.59
2012	3	Liwan District	0.84
2012	3	Haizhu District	2.05
2012	3	Tianhe District	0.94
2012	3	Baiyun District	6.77
2012	3	Huangpu District	1.61
2012	3	Panyu District	4
2012	3	Huadu District	7.3
2012	3	Nansha District	6
2012	3	Luogang District	1
2012	3	Zengcheng City	4.37
2012	3	Conghua City	3
2012	4	Yuexiu District	6.3
2012	4	Liwan District	5.8
2012	4	Haizhu District	2.71
2012	4	Tianhe District	3
2012	4	Baiyun District	2.26
2012	4	Huangpu District	2.73
2012	4	Panyu District	3
2012	4	Huadu District	5.41
2012	4	Nansha District	15
2012	4	Luogang District	5
2012	4	Zengcheng City	0.95
2012	4	Conghua City	8
2012	5	Yuexiu District	5.28
2012	5	Liwan District	11.65
2012	5	Haizhu District	3.85
2012	5	Tianhe District	0
2012	5	Baiyun District	3.17
2012	5	Huangpu District	3.45
2012	5	Panyu District	10
2012	5	Huadu District	2.16
2012	5	Nansha District	45
2012	5	Luogang District	2
2012	5	Zengcheng City	0
2012	5	Conghua City	9
2012	6	Yuexiu District	4.92
2012	6	Liwan District	3.42
2012	6	Haizhu District	4.3
2012	6	Tianhe District	10.78
2012	6	Baiyun District	2.88
2012	6	Huangpu District	4
2012	6	Panyu District	9
2012	6	Huadu District	4.86
2012	6	Nansha District	26
2012	6	Luogang District	3
2012	6	Zengcheng City	4.76
2012	6	Conghua City	6
2012	7	Yuexiu District	20.74
2012	7	Liwan District	7.14
2012	7	Haizhu District	4.65
2012	7	Tianhe District	17.69
2012	7	Baiyun District	3.09
2012	7	Huangpu District	14.98
2012	7	Panyu District	10
2012	7	Huadu District	4.06
2012	7	Nansha District	16
2012	7	Luogang District	2
2012	7	Zengcheng City	3.88
2012	7	Conghua City	2
2012	8	Yuexiu District	7.22
2012	8	Liwan District	4.72
2012	8	Haizhu District	2.84
2012	8	Tianhe District	10.17
2012	8	Baiyun District	13
2012	8	Huangpu District	12.55
2012	8	Panyu District	7
2012	8	Huadu District	3.75
2012	8	Nansha District	16
2012	8	Luogang District	3
2012	8	Zengcheng City	4.9
2012	8	Conghua City	2
2012	9	Yuexiu District	6.31
2012	9	Liwan District	4.68
2012	9	Haizhu District	5.48
2012	9	Tianhe District	2.16
2012	9	Baiyun District	8.7
2012	9	Huangpu District	6.67
2012	9	Panyu District	4.58
2012	9	Huadu District	2.25
2012	9	Nansha District	45
2012	9	Luogang District	1
2012	9	Zengcheng City	4.85
2012	9	Conghua City	1
2012	10	Yuexiu District	5.61
2012	10	Liwan District	3.63
2012	10	Haizhu District	3.58
2012	10	Tianhe District	7.3
2012	10	Baiyun District	4.79
2012	10	Huangpu District	1.82
2012	10	Panyu District	14.94
2012	10	Huadu District	3.12
2012	10	Nansha District	11
2012	10	Luogang District	2
2012	10	Zengcheng City	2.88
2012	10	Conghua City	0
2012	11	Yuexiu District	5.58
2012	11	Liwan District	4.02
2012	11	Haizhu District	3.06
2012	11	Tianhe District	3.47
2012	11	Baiyun District	3.24
2012	11	Huangpu District	1.64
2012	11	Panyu District	1.48
2012	11	Huadu District	2.48
2012	11	Nansha District	14
2012	11	Luogang District	1
2012	11	Zengcheng City	0
2012	11	Conghua City	0
2012	12	Yuexiu District	2.64
2012	12	Liwan District	3.37
2012	12	Haizhu District	1.84
2012	12	Tianhe District	3.85
2012	12	Baiyun District	2.77
2012	12	Huangpu District	0.55
2012	12	Panyu District	1.82
2012	12	Huadu District	1.88
2012	12	Nansha District	28
2012	12	Luogang District	2
2012	12	Zengcheng City	0
2012	12	Conghua City	12.5
2013	1	Yuexiu District	0.76
2013	1	Liwan District	0.45
2013	1	Haizhu District	0.99
2013	1	Tianhe District	0
2013	1	Baiyun District	2.41
2013	1	Huangpu District	0.6
2013	1	Panyu District	0
2013	1	Huadu District	2.19
2013	1	Nansha District	7
2013	1	Luogang District	1
2013	1	Zengcheng City	0
2013	1	Conghua City	0
2013	2	Yuexiu District	2.02
2013	2	Liwan District	0
2013	2	Haizhu District	4.03
2013	2	Tianhe District	0
2013	2	Baiyun District	2.63
2013	2	Huangpu District	1.82
2013	2	Panyu District	2
2013	2	Huadu District	2.19
2013	2	Nansha District	9
2013	2	Luogang District	0
2013	2	Zengcheng City	0.98
2013	2	Conghua City	0
2013	3	Yuexiu District	2.99
2013	3	Liwan District	0
2013	3	Haizhu District	1.98
2013	3	Tianhe District	4
2013	3	Baiyun District	3.6
2013	3	Huangpu District	3.45
2013	3	Panyu District	0
2013	3	Huadu District	2.15
2013	3	Nansha District	13
2013	3	Luogang District	1
2013	3	Zengcheng City	5.23
2013	3	Conghua City	2
2013	4	Yuexiu District	2.29
2013	4	Liwan District	5.14
2013	4	Haizhu District	1.98
2013	4	Tianhe District	3
2013	4	Baiyun District	4.31
2013	4	Huangpu District	10.36
2013	4	Panyu District	7
2013	4	Huadu District	2.81
2013	4	Luogang District	1
2013	4	Zengcheng City	6.67
2013	4	Conghua City	16.98
2013	5	Yuexiu District	1.52
2013	5	Liwan District	3.6
2013	5	Haizhu District	3.85
2013	5	Tianhe District	3.49
2013	5	Baiyun District	4.58
2013	5	Huangpu District	7.4
2013	5	Panyu District	8
2013	5	Huadu District	3.87
2013	5	Nansha District	35
2013	5	Luogang District	2
2013	5	Zengcheng City	8.7
2013	5	Conghua City	5
2013	6	Yuexiu District	20.99
2013	6	Liwan District	5.74
2013	6	Haizhu District	6.32
2013	6	Tianhe District	1.59
2013	6	Baiyun District	4.43
2013	6	Huangpu District	7.64
2013	6	Panyu District	12.96
2013	6	Huadu District	4.38
2013	6	Nansha District	30
2013	6	Luogang District	2
2013	6	Zengcheng City	7.77
2013	6	Conghua City	5
2013	7	Yuexiu District	6
2013	7	Liwan District	1.61
2013	7	Haizhu District	5.4
2013	7	Tianhe District	3.49
2013	7	Baiyun District	5.85
2013	7	Huangpu District	7.64
2013	7	Panyu District	12.75
2013	7	Huadu District	5
2013	7	Nansha District	50
2013	7	Luogang District	3
2013	7	Zengcheng City	5.23
2013	7	Conghua City	7
2013	8	Yuexiu District	18.47
2013	8	Liwan District	7.23
2013	8	Haizhu District	7.74
2013	8	Tianhe District	3.78
2013	8	Baiyun District	6.91
2013	8	Huangpu District	3.64
2013	8	Panyu District	12
2013	8	Huadu District	4.38
2013	8	Nansha District	32
2013	8	Luogang District	3
2013	8	Zengcheng City	8.82
2013	8	Conghua City	9
2013	9	Yuexiu District	6.44
2013	9	Liwan District	6.46
2013	9	Haizhu District	7.03
2013	9	Tianhe District	5.33
2013	9	Baiyun District	5.57
2013	9	Huangpu District	4.8
2013	9	Panyu District	21.2
2013	9	Huadu District	7.19
2013	9	Nansha District	42
2013	9	Luogang District	3
2013	9	Zengcheng City	5.71
2013	9	Conghua City	6
2013	10	Yuexiu District	4.2
2013	10	Liwan District	7.04
2013	10	Haizhu District	5.9
2013	10	Tianhe District	2.98
2013	10	Baiyun District	5.79
2013	10	Huangpu District	2.7
2013	10	Panyu District	5.01
2013	10	Huadu District	4.2
2013	10	Nansha District	24
2013	10	Luogang District	2
2013	10	Zengcheng City	2
2013	10	Conghua City	9.43
2013	11	Yuexiu District	2.33
2013	11	Liwan District	7.67
2013	11	Haizhu District	3.7
2013	11	Tianhe District	4.44
2013	11	Baiyun District	2.65
2013	11	Huangpu District	1.64
2013	11	Panyu District	4.54
2013	11	Huadu District	2.8
2013	11	Nansha District	15
2013	11	Luogang District	1
2013	11	Zengcheng City	7.55
2013	11	Conghua City	6
2013	12	Yuexiu District	0.65
2013	12	Liwan District	0
2013	12	Haizhu District	2.54
2013	12	Tianhe District	0.95
2013	12	Baiyun District	1.45
2013	12	Huangpu District	0.18
2013	12	Panyu District	0
2013	12	Huadu District	1.4
2013	12	Nansha District	16.5
2013	12	Luogang District	1
2013	12	Zengcheng City
2013	12	Conghua City	3
2015	1	Yuexiu District	0.00
2015	1	Liwan District	0.47
2015	1	Haizhu District	0.97
2015	1	Tianhe District	0.00
2015	1	Baiyun District	0.48
2015	1	Huangpu District	0.20
2015	1	Panyu District	2.56
2015	1	Huadu District	0.70
2015	1	Nansha District	0.00
2015	1	Luogang District	3.00
2015	1	Zengcheng City	0.00
2015	1	Conghua City	3.45
2015	2	Yuexiu District	0
2015	2	Liwan District	1.88
2015	2	Haizhu District	0.59
2015	2	Tianhe District	0
2015	2	Baiyun District	0.98
2015	2	Huangpu District	0.4
2015	2	Panyu District	2.47
2015	2	Huadu District	0.23
2015	2	Nansha District	1
2015	2	Luogang District	6
2015	2	Zengcheng City	0
2015	2	Conghua City	1.85
2015	3	Yuexiu District	0.00
2015	3	Liwan District	0.91
2015	3	Haizhu District	2.00
2015	3	Tianhe District	0.63
2015	3	Baiyun District	1.82
2015	3	Huangpu District	0.67
2015	3	Panyu District	0.00
2015	3	Huadu District	1.71
2015	3	Nansha District	1.52
2015	3	Luogang District	7.67
2015	3	Zengcheng City	2.33
2015	3	Conghua City	2.81
2015	4	Yuexiu District	0.99
2015	4	Liwan District	0.00
2015	4	Haizhu District	1.79
2015	4	Tianhe District	3.20
2015	4	Baiyun District	1.71
2015	4	Huangpu District	3.75
2015	4	Panyu District	2.54
2015	4	Huadu District	4.98
2015		Nansha District	0.75
2015	4	Luogang District	2.78
2015	4	Zengcheng City	2.48
2015	4	Conghua City	3.86
2015	5	Yuexiu District	0.48
2015	5	Liwan District	0.00
2015	5	Haizhu District	4.21
2015	5	Tianhe District	1.20
2015	5	Baiyun District	2.67
2015	5	Huangpu District	6.52
2015	5	Panyu District	4.11
2015	5	Huadu District	8.32
2015	5	Nansha District	10.50
2015	5	Luogang District	2.83
2015	5	Zengcheng City	5.00
2015	5	Conghua City	2.60
2015	6	Yuexiu District	1.19
2015	6	Liwan District	0.71
2015	6	Haizhu District	2.84
2015	6	Tianhe District	2.4
2015	6	Baiyun District	2.76
2015	6	Huangpu District	6.9
2015	6	Panyu District	4.79
2015	6	Huadu District	4.71
2015	6	Nansha District	10
2015	6	Luogang District	3.56
2015	6	Zengcheng City	8.09
2015	6	Conghua City	7.21
2015	7	Yuexiu District	0.84
2015	7	Liwan District	3.35
2015	7	Haizhu District	6.27
2015	7	Tianhe District	2.53
2015	7	Baiyun District	2.67
2015	7	Huangpu District	6.07
2015	7	Panyu District	4.32
2015	7	Huadu District	6.49
2015	7	Nansha District	10
2015	7	Luogang District	2.34
2015	7	Zengcheng City	6.52
2015	7	Conghua City	1.76
