# Supplementary material for: Assessing the suitability for Aedes albopictus and dengue transmission risk in China with a delay differential equation model
Source: PLoS Negl Trop Dis. 2021 Mar 26;15(3):e0009153. doi: 10.1371/journal.pntd.0009153 (PMC7996998; doi:10.1371/journal.pntd.0009153)
Supplement: S3 Data — (CSV) [file pntd.0009153.s003.csv]

Province	Jan	Feb	Mar	Apr	May	Jun	Jul	Aug	Sep	Oct	Nov	Dec
Guangdong			5.71	6.5	6	7.5	6.97	8.4	7.68	8.35	6.21
Yunnan	0.75	1.7	0.99	1.5	3.95	6.32	6.32	8.54	5.9	4.86	3.55	1.02
Guangxi				12.11	7.23	6.71	16.9	11.61	8.7	8.24	17.01
Hainan	10.78	13.44	13	22.67	19.18	14.69	16.06	20.78	16.24	15.29	13.39	10.81
Fujian						15.02	10.83	10.35	14.23	7.02	4.54	2.16
Zhejiang					24.66	27.1	30.14	21.92	19.04	13.71
Shanghai					2.6	8.43	10.48	1.8	2.76	1.68
Chongqing					8.1	9.87	11.9	13.5	10.35	8.59
Jiangsu					1.95	2.32	6.6	7.29	6.48	1.64
Anhui					5.89	9.95	16.24	15.34	10.04	10
Jiangxi					17.52	15.62	15.9	12.1	11.24	8.29
Henan					11.99	12.72	24.81	31.93	25.06	10.79
Hubei					13.23	22.73	32.47	20.98	12.63	5.41
Sichuan					11.68	12.3	14.96	14.08
Beijing						0.41	2.7	4.89	5.16
Hebei							18.36	27.6	21.6
Shanxi						0.71	8.46	12.83	8.43
Tianjin						2.58	4.98	7.17	6.19
Shandong								31.8	18.17
Shaanxi						12.8	7.6	3.4	4.8
Liaoning						0.11	4.84	2.59	2.88
